# Supplementary material for: Dynamics and risk sharing in groups of selfish individuals
Source: J Theor Biol. 2023 Apr 7;562:111433. doi: 10.1016/j.jtbi.2023.111433 (PMC10020420; doi:10.1016/j.jtbi.2023.111433)
Supplement: MMC S7 — . [file mmc7.zip]

Archive with 1 entries (1 files):
- still3.PNG
